# Supplementary material for: Periodontal Conditions and Pathogens Associated with Pre-Eclampsia: A Scoping Review
Source: Int J Environ Res Public Health. 2021 Jul 5;18(13):7194. doi: 10.3390/ijerph18137194 (PMC8297070; doi:10.3390/ijerph18137194)
Supplement: Supplementary file 1 [file ijerph-18-07194-s001.zip]

Archive with 1 entries (1 files):
- ijerph-1269461-supplementary.pdf
